# Supplementary material for: Photoprotective and Heavy Metal-Detoxifying Melanin Fractions Isolated from Ophiocordyceps sinensis Fermentation Products
Source: Biology (Basel). 2026 Jul 17;15(14):1183. doi: 10.3390/biology15141183 (PMC13404823; doi:10.3390/biology15141183)
Supplement: Supplementary file 1 [file biology-15-01183-s001.zip]

Archive with 1 entries (1 files):
- biology-4395005-supplementary.pdf
